# Supplementary material for: Effectiveness of COVID-19 Vaccine Boosters in Children Across Pandemic and Endemic Periods
Source: Microorganisms. 2026 Apr 14;14(4):883. doi: 10.3390/microorganisms14040883 (PMC13118569; doi:10.3390/microorganisms14040883)
Supplement: Supplementary file 1 [file microorganisms-14-00883-s001.zip]

Archive with 1 entries (1 files):
- microorganisms-4224638-supplementary.pdf
